# Supplementary material for: Evaluation of Bacterial Composition and Viability of Equine Feces after Processing for Transplantation
Source: Microorganisms. 2023 Jan 17;11(2):231. doi: 10.3390/microorganisms11020231 (PMC9966902; doi:10.3390/microorganisms11020231)
Supplement: Supplementary file 1 [file microorganisms-11-00231-s001.zip]

Archive with 4 entries (4 files):
- Supplementary data figures/Figure S1 - Alpha nopma.pdf
- Supplementary data figures/Figure S2 - Beta nopma 2 dimensions.pdf
- Supplementary data figures/Figure S3 - Genus_abund_noPMA.jpg
- Supplementary data figures/Figure S4 - qPCR_nonlog_T0-T3_nopma.pdf
